# Supplementary material for: Taf14 recognizes a common motif in transcriptional machineries and facilitates their clustering by phase separation
Source: Nat Commun. 2020 Aug 21;11:4206. doi: 10.1038/s41467-020-18021-7 (PMC7442819; doi:10.1038/s41467-020-18021-7)
Supplement: Supplementary file 4 — Source Data [file 41467_2020_18021_MOESM4_ESM.xlsx]

## Sheet: Figure2
Figure2e
image J quntify-TAP antibody									image J quntify-HA antibody
		Area									Area
input	1	26978.8	0.912057						input	1	6.121	0.002
	2	29580.2	1							2	2605.43	1
	3	27306.4	0.923132							3	2782.01	1.068
output	4	392.95	0.015						output	4	9.781	0.001
	5	25716.9	1							5	8992.86	1
	6	9761.5	0.38							6	11291.1	1.256

## Sheet: Figure3
Figure3e
	Sth1WT				Sth1M4
MGM1	0.313183	0.342563	0.297161	0.325039	0.507121	0.470289	0.342481	0.317606
TIR4	0.152215	0.185719	0.144428	0.176219	0.411495	0.386847	0.2779	0.261254
YML045W	10.6714	10.8311	9.18855	9.3261	12.3372	13.7442	11.9291	13.2896
HLR1	0.171318	0.177592	0.162554	0.168507	0.693158	0.669868	0.468119	0.45239
HSP30	0.519314	0.568231	0.492747	0.539162	0.329128	0.383138	0.222274	0.258749
TPS1	0.687539	0.579262	0.652367	0.549629	0.134924	0.17332	0.0911201	0.11705
GPX1	0.311828	0.302471	0.295876	0.286997	0.0605229	0.0763481	0.0408737	0.0515611
			normalization
	Sth1WT				Sth1M4
MGM1	0.980269	1.07223	0.930122	1.01738	1.5873	1.47202	1.07197	0.994114
TIR4	0.924501	1.128	0.877207	1.07029	2.49928	2.34958	1.68787	1.58677
YML045W	1.067	1.083	0.918461	0.93221	1.23319	1.37384	1.1924	1.32839
HLR1	1.00779	1.0447	0.95624	0.991261	4.07758	3.94057	2.75376	2.66124
HSP30	0.980089	1.07241	0.929951	1.01755	0.621156	0.723088	0.419493	0.488332
TPS1	1.11397	0.938534	1.05698	0.890521	0.218607	0.280817	0.147635	0.189648
GPX1	1.04188	1.01062	0.988583	0.958918	0.202219	0.255095	0.136567	0.172276

## Sheet: Figure5d-e
	Figure5d
	Intensity Region 1	Intensity Region 2	Intensity Region 3	Intensity Region 4	Intensity Region 5	Intensity Region 6	Intensity Region 7	Intensity Region 8	Intensity Region 9	Intensity Region 10	Intensity Region 11	Intensity Region 12	Intensity Region 13	Intensity Region 14	Intensity Region 15	Intensity Region 16	Time(sec)
	1	1	1	1	1	1	1	1	1	1	1	1	1	1	1	1
	0.135587	0.127662	0.138272	0.0992219	0.100966	0.103331	0.134836	0.134565	0.134885	0.101262	0.0886293	0.104182	0.0960581	0.102015	0.0505701	0.0973322	0
	0.183877	0.17067	0.184729	0.132596	0.133874	0.138056	0.173178	0.173755	0.173787	0.144128	0.118745	0.15052	0.151172	0.156992	0.0781637	0.192863	10
	0.213765	0.194887	0.210983	0.152911	0.156716	0.159148	0.194695	0.196856	0.194623	0.164812	0.134614	0.172447	0.178249	0.173201	0.0917554	0.238333	20
	0.236618	0.216875	0.233808	0.164712	0.168436	0.170535	0.211201	0.21369	0.212248	0.191379	0.158639	0.203916	0.192049	0.199242	0.102723	0.27095	30
	0.258733	0.236754	0.25353	0.182467	0.190087	0.188171	0.221919	0.225897	0.225147	0.214541	0.179137	0.225982	0.205782	0.218639	0.109993	0.300701	40
	0.278178	0.254483	0.273365	0.196377	0.201745	0.200884	0.231722	0.236745	0.236262	0.22522	0.18565	0.240006	0.214312	0.235929	0.115272	0.327167	50
	0.29449	0.271682	0.289574	0.205661	0.211871	0.212391	0.242991	0.250507	0.249064	0.241972	0.19932	0.255706	0.227304	0.246856	0.121655	0.353767	60
	0.310231	0.285741	0.305231	0.216894	0.223301	0.223193	0.253802	0.261238	0.258386	0.251002	0.209228	0.266233	0.236752	0.258633	0.126972	0.374999	70
	0.328858	0.304828	0.324321	0.226903	0.233673	0.231331	0.266923	0.273192	0.268051	0.255567	0.214384	0.273569	0.237443	0.271858	0.137323	0.390539	80
	0.345998	0.319917	0.340539	0.237069	0.244913	0.238602	0.272573	0.28143	0.274765	0.241288	0.198924	0.26029	0.248989	0.28676	0.139207	0.410654	90
	0.3586	0.334224	0.354008	0.240608	0.247716	0.243776	0.283323	0.291834	0.283744	0.251479	0.204952	0.269533	0.262098	0.29804	0.139241	0.427814	100
	0.373448	0.352294	0.37249	0.247568	0.255829	0.248601	0.289128	0.298356	0.291515	0.263028	0.214768	0.281804	0.279841	0.305851	0.145745	0.443605	110
	0.383192	0.357831	0.379361	0.249455	0.258368	0.251923	0.296781	0.307446	0.298163	0.284597	0.234441	0.306911	0.288509	0.317671	0.151924	0.46092	120
	0.394925	0.367423	0.391415	0.257074	0.266214	0.259194	0.302147	0.31363	0.303371	0.306744	0.256932	0.32879	0.303965	0.326512	0.154925	0.473047	130
	0.407986	0.379416	0.401748	0.263204	0.269405	0.262284	0.311217	0.322864	0.31166	0.319263	0.270897	0.341608	0.310479	0.333565	0.157491	0.486738	140
	0.416492	0.390278	0.409534	0.270439	0.270757	0.262934	0.320376	0.330852	0.318337	0.326035	0.274052	0.347479	0.321343	0.327163	0.159844	0.499133	150
	0.421539	0.393046	0.416749	0.272636	0.274475	0.268311	0.326791	0.336834	0.323568	0.339142	0.285527	0.355752	0.320019	0.332156	0.159412	0.514656	160
	0.434869	0.407667	0.429529	0.297019	0.274553	0.266567	0.330926	0.340109	0.326904	0.339967	0.282477	0.356002	0.329839	0.336983	0.162251	0.520926	170
	0.444811	0.416467	0.439433	0.299439	0.275459	0.265704	0.337535	0.346053	0.330977	0.349112	0.290073	0.367801	0.333601	0.346981	0.164595	0.537752	180
	0.454017	0.421593	0.449247	0.302423	0.281574	0.269606	0.342337	0.353029	0.335758	0.35686	0.297078	0.378356	0.348504	0.354421	0.161828	0.554181	190
	0.462919	0.431959	0.460419	0.300095	0.278836	0.267328	0.3515	0.360231	0.340327	0.353883	0.297794	0.375387	0.359941	0.369566	0.158441	0.565217	200
	0.472677	0.441454	0.469219	0.303752	0.280987	0.268933	0.353255	0.361568	0.344117	0.374999	0.315028	0.393995	0.370038	0.376662	0.158161	0.578337	210
	0.478164	0.447659	0.472945	0.307636	0.283508	0.273174	0.358541	0.366397	0.348495	0.386106	0.325774	0.404473	0.367897	0.378786	0.158722	0.593824	220
	0.485313	0.451763	0.479339	0.309387	0.28508	0.273485	0.364306	0.372258	0.350802	0.39329	0.329541	0.412414	0.377797	0.387286	0.161723	0.603779	230
	0.494249	0.461903	0.487819	0.307338	0.282196	0.271466	0.367824	0.375931	0.353017	0.422104	0.360305	0.438709	0.375225	0.389291	0.165156	0.614495	240
	0.498899	0.465852	0.489681	0.315377	0.287187	0.276292	0.372941	0.377171	0.353847	0.42148	0.356552	0.435701	0.39316	0.395714	0.170371	0.624311	250
	0.501021	0.469032	0.49252	0.313241	0.286224	0.274765	0.376259	0.381616	0.356576	0.436287	0.374194	0.450215	0.383369	0.404405	0.174616	0.642218	260
	0.500728	0.465724	0.492704	0.31844	0.286898	0.27613	0.379333	0.385002	0.360213	0.439188	0.373238	0.456374	0.388556	0.409539	0.175587	0.652023	270
	0.511662	0.47958	0.501231	0.316548	0.285503	0.273383	0.381492	0.387458	0.363224	0.445623	0.38021	0.457369	0.38949	0.41437	0.183122	0.659852	280
					Figure5e
						OD350
					Taf14 alone	0.106	0.105	0.106
					Sth1 alone	0.105	0.105	0.108
					5μM Taf14 +10% PEG8000	0.202	0.195	0.192
					5μM Taf14+5μM Sth1+10% PEG8000	0.191	0.189	0.192
					10μM Taf14 +10% PEG8000	0.332	0.326	0.328
					10μM Taf14+10μM Sth1+10% PEG8000	0.725	0.73	0.711
					25μM Taf14 +10% PEG8000	0.563	0.583	0.576
					25μM Taf14+25μM Sth1+10% PEG8000	0.933	0.95	0.934

## Sheet: FigureS2e-f
FigureS2e										FigureS2e
FigureS2f

## Sheet: FigureS3d-e
FigureS3d
37℃	BY4742+pRS313			WT-Sth1-pRS313			M4-Sth1-pRS313					34℃	BY4742+pRS313			WT-Sth1-pRS313			M4-Sth1-pRS313					30℃	BY4742+pRS313			WT-Sth1-pRS313			M4-Sth1-pRS313
	-1	-2	-3	-1	-2	-3	-1	-2	-3				-1	-2	-3	-1	-2	-3	-1	-2	-3				-1	-2	-3	-1	-2	-3	-1	-2	-3
0	0.101	0.1	0.099	0.1	0.101	0.098	0.099	0.1	0.101			0	0.101	0.1	0.099	0.1	0.101	0.098	0.099	0.1	0.101			0	0.1	0.101	0.098	0.101	0.1	0.099	0.099	0.1	0.101
4	0.23	0.227	0.224	0.801	0.806	0.795	0.176	0.173	0.175			4	0.255	0.252	0.25	0.263	0.264	0.266	0.188	0.189	0.188			4	0.188	0.189	0.195	0.206	0.201	0.202	0.173	0.175	0.174
8	0.733	0.717	0.711	1.342	1.374	1.33	0.269	0.269	0.264			8	0.798	0.81	0.779	0.885	0.893	0.876	0.35	0.342	0.343			8	0.645	0.661	0.645	0.5779	0.78	0.773	0.392	0.407	0.402
12	1.467	1.449	1.427	2.17	2.252	2.158	0.336	0.316	0.322			12	1.646	1.678	1.646	1.786	1.772	1.762	0.484	0.448	0.45			12	1.308	1.334	1.33	1.746	1.724	1.728	0.716	0.728	0.734
16	2.131	2.111	2.055	2.85	2.854	2.822	0.354	0.364	0.366			16	2.264	2.26	2.292	3.012	3.028	3.024	0.536	0.536	0.544			16	2.14	2.152	2.116	2.94	2.924	2.928	1.08	1.092	1.068
20	2.103	2.071	2.007	2.838	2.878	2.838	0.396	0.397	0.393			20	2.204	2.216	2.22	3.258	3.31	3.298	0.601	0.614	0.602			20	2.496	2.496	2.5	3.46	3.52	3.524	1.516	1.484	1.476
24	2.055	2.063	2.015	2.822	2.846	2.846	0.419	0.417	0.412			24	2.368	2.32	2.336	3.184	3.288	3.2	0.608	0.613	0.615			24	2.672	2.656	2.68	3.44	3.496	3.404	1.752	1.824	1.752
28	2.135	2.031	2.151	3.102	3.038	2.95	0.431	0.435	0.429			28	2.392	2.384	2.68	3.212	3.22	3.22	0.624	0.624	0.628			28	2.744	2.776	2.808	3.45	3.459	3.521	1.928	1.92	1.952
32	2.111	2.055	2.047	2.806	2.942	2.822	0.438	0.442	0.438			32	2.4	2.376	2.376	3.346	3.346	3.362	0.651	0.653	0.659			32	2.672	2.8	2.736	3.518	3.512	3.564	1.968	2.024	2.032
36	2.103	2.095	2.055	2.854	2.878	2.806	0.439	0.442	0.444			36	2.424	2.464	2.704	3.334	3.398	3.398	0.665	0.669	0.675			36	2.784	2.704	2.728	3.492	3.498	3.496	1.944	1.976	1.928
40	2.079	2.079	2.127	2.854	2.878	2.926	0.437	0.446	0.44			40	2.464	2.528	2.76	3.392	3.48	3.48	0.643	0.651	0.649			40	2.72	2.816	2.856	3.628	3.628	3.68	1.88	1.92	1.92
44	2.143	2.055	2.015	2.822	2.87	2.838	0.433	0.44	0.434			44	2.584	2.592	2.592	3.388	3.412	3.412	0.653	0.65	0.661			44	2.776	2.824	2.768	3.6	3.48	3.57	1.896	1.904	1.912
48	2.223	2.151	2.111	2.926	2.982	2.95	0.424	0.438	0.401			48	2.684	2.668	2.68	3.4	3.423	3.456	0.659	0.662	0.673			48	2.755	2.751	2.759	3.648	3.464	3.456	2.176	2.208	2.216
25℃	BY4742+pRS313			WT-Sth1-pRS313			M4-Sth1-pRS313					20℃	BY4742+pRS313			WT-Sth1			M4-Sth1
	-1	-2	-3	-1	-2	-3	-1	-2	-3				-1	-2	-3	-1	-2	-3	-1	-2	-3
0	0.101	0.1	0.099	0.1	0.101	0.098	0.099	0.1	0.101			0	0.101	0.1	0.099	0.1	0.101	0.098	0.099	0.1	0.101
4	0.145	0.143	0.148	0.142	0.142	0.141	0.145	0.145	0.146			4	0.12	0.12	0.117	0.113	0.109	0.11	0.124	0.122	0.122
8	0.366	0.368	0.365	0.373	0.383	0.372	0.295	0.297	0.299			8	0.323	0.232	0.318	0.5	0.501	0.599	0.192	0.192	0.19
12	0.684	0.684	0.689	1.108	1.104	1.102	0.559	0.549	0.559			12	0.496	0.491	0.497	0.732	0.729	0.723	0.351	0.345	0.342
16	1.222	1.2	1.224	1.832	1.842	1.814	0.922	0.886	0.906			16	1.078	1.079	1.066	1.367	1.361	1.351	0.567	0.56	0.562
20	1.808	1.816	1.796	2.404	2.4	2.388	1.244	1.216	1.228			20	1.33	1.34	1.352	1.736	1.754	1.732	0.874	0.852	0.858
24	2.376	2.416	2.376	3.22	3.228	3.172	1.552	1.528	1.536			24	1.672	1.688	1.648	2.312	2.28	2.272	1.072	1.104	1.088
28	2.744	2.8	2.808	3.236	3.22	3.228	1.824	1.816	1.8			28	1.996	1.956	1.964	2.552	2.544	2.512	1.4	1.408	1.408
32	2.656	2.696	2.656	3.224	3.36	3.256	1.912	1.912	1.952			32	2.248	2.24	2.224	2.812	2.888	2.872	1.6	1.616	1.64
36	2.64	2.664	2.608	3.22	3.164	3.244	2.04	2.032	2.048			36	2.584	2.664	2.68	3.1	3.192	3.192	1.832	1.76	1.784
40	2.672	2.712	2.656	3.312	3.384	3.32	2.104	2.112	2.136			40	2.72	2.664	2.632	3.212	3.288	3.296	1.992	1.96	1.992
44	2.688	2.728	2.704	3.504	3.504	3.544	2.072	2.048	2.04			44	2.964	2.928	2.956	3.204	3.296	3.256	2.096	2.056	2.08
48	2.884	2.828	2.844	3.744	3.728	3.744	2.24	2.248	2.272			48	3.064	3.12	3.08	3.32	3.348	3.332	2.464	2.464	2.472
FigureS3e	Sth1WT				Sth1M4
RSM25	0.248947	0.252905	0.236212	0.239967	0.447204	0.394417	0.302016	0.266366
PRS2	0.437927	0.273167	0.415525	0.259193	0.704808	0.47117	0.475987	0.318201
MST27	0.411319	0.448804	0.390278	0.425844	0.685945	0.668114	0.463248	0.451206
EXG1	0.210002	0.217269	0.199259	0.206154	0.439011	0.440157	0.296483	0.297257
FKS3	0.185857	0.193487	0.176349	0.183589	0.383254	0.375107	0.258827	0.253326
GAS2	0.221921	0.241168	0.210568	0.228831	0.448147	0.497486	0.302652	0.335973
GAS4	0.178418	0.176984	0.16929	0.16793	0.335947	0.346545	0.226879	0.234036
PDC5	0.252008	0.261245	0.239116	0.24788	0.500511	0.519213	0.338016	0.350647
SER2	0.258882	0.303407	0.245639	0.287886	0.578372	0.579255	0.390599	0.391196
Fyv5	0.196477	0.199968	0.186426	0.189738	0.430656	0.402474	0.29084	0.271808
PGM2	0.468929	0.574587	0.44494	0.545193	0.327778	0.357566	0.221362	0.241479
TPS2	2.17832	2.05457	2.06688	1.94947	1.46979	1.40153	0.992612	0.946511
				normalization
	Sth1WT				Sth1M4
RSM25	1.01816	1.03434	0.96607	0.981431	1.829	1.61311	1.2352	1.0894
PRS2	1.26403	0.788469	1.19937	0.748133	2.03435	1.35998	1.37389	0.918454
MST27	0.981525	1.07097	0.931314	1.01619	1.63686	1.59431	1.10544	1.07671
EXG1	1.0088	1.0437	0.95719	0.990311	2.1089	2.1144	1.42423	1.42794
FKS3	1.00561	1.04689	0.954164	0.993336	2.07365	2.02957	1.40042	1.37066
GAS2	0.983595	1.0689	0.933278	1.01422	1.98627	2.20495	1.34141	1.4891
GAS4	1.03039	1.02211	0.977679	0.969822	1.94014	2.00135	1.31026	1.3516
PDC5	1.00778	1.04472	0.956227	0.991274	2.00155	2.07634	1.35173	1.40224
SER2	0.944986	1.10751	0.896644	1.05086	2.11121	2.11443	1.42579	1.42796
FYV5	1.01721	1.03529	0.965176	0.982325	2.22962	2.08371	1.50576	1.40722
PGM2	0.922339	1.13016	0.875156	1.07234	0.644709	0.703299	0.435399	0.474968
TPS2	1.05625	0.996249	1.00222	0.945284	0.712692	0.679591	0.481311	0.458957

## Sheet: FigureS4a-f
FigureS4a
FigureS4b
FigureS4c
FigureS4f
